# Supplementary material for: Exploring the Acceptability of HIV Testing in the UK Dental Setting: A Qualitative Study
Source: Dent J (Basel). 2024 Aug 2;12(8):246. doi: 10.3390/dj12080246 (PMC11352954; doi:10.3390/dj12080246)
Supplement: Supplementary file 1 [file dentistry-12-00246-s001.zip]

Archive with 1 entries (1 files):
- dentistry-2972755-supplementary.pdf
